# Supplementary material for: ZmCOP1 Regulates Maize Mesocotyl Length and Plant Height through the Phytohormone Pathways
Source: Life (Basel). 2023 Jul 7;13(7):1522. doi: 10.3390/life13071522 (PMC10381158; doi:10.3390/life13071522)
Supplement: Supplementary file 1 [file life-13-01522-s001.zip]

Archive with 2 entries (2 files):
- Supplementary+Figure+S1.pdf
- Supplementary+Table+S1.xlsx
